# Supplementary material for: Feeding growing button mushrooms: The role of substrate mycelium to feed the first two flushes
Source: PLoS One. 2022 Jul 26;17(7):e0270633. doi: 10.1371/journal.pone.0270633 (PMC9321441; doi:10.1371/journal.pone.0270633)
Supplement: S1 Appendix — (XLSX) [file pone.0270633.s005.xlsx]

## Sheet: Experiment 2
Detailed desciption of statistic analysis of the manuscript Feeding Growing Mushrooms (Sonnenberg et al.). The ststistics for each Expoeriment is presented in a separate Tab sheet
SPSS 28 (IBM) was used to do the analysis and the output was copied into this Excel sheet.
Experiment 2; Univariate Analysis of Variance; Total yield/m2 for differentsubstrate depths and supplementation levels
Between-Subjects Factors
		N
Substrate (kg/m2)	52	6
	67	6
	82	6
N-supplement (kg/ton substrate)	20	6
	25	6
	35	6
Descriptive Statistics
Dependent Variable:	All classes/kg_m2
Substrate (kg/m2)	N-supplement (kg/ton substtrate	Mean	Std. Deviation	N
52	20	19.265	0.318198	2
	25	19.94	1.51321	2
	35	20.65	0.339411	2
	Total	19.9517	0.940732	6
67	20	23.34	0.141421	2
	25	23.755	0.502046	2
	35	24.255	1.25158	2
	Total	23.7833	0.731865	6
82	20	25.69	0.777817	2
	25	28.3	2.03647	2
	35	26.485	0.799031	2
	Total	26.825	1.58427	6
Total	20	22.765	2.93253	6
	25	23.9983	3.91807	6
	35	23.7967	2.7202	6
	Total	23.52	3.08702	18
Tests of Between-Subjects Effects
Dependent Variable:	All classes/kg_m2
Source	Type III Sum of Squares	df	Mean Square	F	Sig.
Corrected Model	152.269a	8	19.0337	17.5959	0.000122839
Intercept	9957.43	1	9957.43	9205.26	7.36162e-15
Substrate	142.352	2	71.1761	65.7996	4.24785e-06
Nsupplement	5.25223	2	2.62612	2.42774	0.143481
Substrate * Nsupplement	4.66493	4	1.16623	1.07814	0.422138
Error	9.7354	9	1.08171
Total	10119.4	18
Corrected Total	162.005	17
a. R Squared = .940 (Adjusted R Squared = .886)
Post Hoc Tests
Substrate
Multiple Comparisons
Dependent Variable:	All classes/kg_m2
Tukey HSD
(I) Substrate	(J) Substrate	Mean Difference (I-J)	Std. Error	Sig.	95% Confidence Interval
					Lower Bound	Upper Bound
52	67	-3.8317*	0.600475	0.000336993	-5.5082	-2.15514
	82	-6.8733*	0.600475	3.09911e-06	-8.54986	-5.1968
67	52	3.8317*	0.600475	0.000336993	2.15514	5.5082
	82	-3.0417*	0.600475	0.00175069	-4.7182	-1.36514
82	52	6.8733*	0.600475	3.09911e-06	5.1968	8.54986
	67	3.0417*	0.600475	0.00175069	1.36514	4.7182
Based on observed means. The error term is Mean Square(Error) = 1.082.
*. The mean difference is significant at the .05 level.
Homogeneous Subsets
All classes/kg_m2
Tukey HSDa,b
Substrate	N	Subset
		1	2	3
52	6	19.9517
67	6		23.7833
82	6			26.825
Sig.		1	1	1
Means for groups in homogeneous subsets are displayed. Based on observed means. The error term is Mean Square(Error) = 1.082.
a. Uses Harmonic Mean Sample Size = 6.000.
b. Alpha = .05.
N-supplement
Multiple Comparisons
Dependent Variable:	All classes/kg_m2
Tukey HSD
(I) N-supplement (kg/ton substrate)	(J) N-supplement (kg/ton substrate)	Mean Difference (I-J)	Std. Error	Sig.	95% Confidence Interval
					Lower Bound	Upper Bound
20	25	-1.23333	0.600475	0.154993	-2.90986	0.443197
	35	-1.03167	0.600475	0.250903	-2.7082	0.644863
25	20	1.23333	0.600475	0.154993	-0.443197	2.90986
	35	0.201667	0.600475	0.940125	-1.47486	1.8782
35	20	1.03167	0.600475	0.250903	-0.644863	2.7082
	25	-0.201667	0.600475	0.940125	-1.8782	1.47486
Based on observed means. The error term is Mean Square(Error) = 1.082.
Homogeneous Subsets
All classes/kg_m2
Tukey HSDa,b
N-supplement	N	Subset
		1
20	6	22.765
35	6	23.7967
25	6	23.9983
Sig.		0.154993
Means for groups in homogeneous subsets are displayed. Based on observed means. The error term is Mean Square(Error) = 1.082.
a. Uses Harmonic Mean Sample Size = 6.000.
b. Alpha = .05.
Experiment 2; Univariate Analysis of Variance; Total yield/ton substrate for different substrate depths and supplementation levels
Between-Subjects Factors
		N
Substrate (kg/m2)	52	6
	67	6
	82	6
N-supplement (kg/ton substrate)	20	6
	25	6
	35	6
Descriptive Statistics
Dependent Variable:	All classes/ton
Substrate (kg/m2)	N-supplement (kg/ton substrate)	Mean	Std. Deviation	N
52	20	370.481	6.11919	2
	25	383.462	29.1002	2
	35	397.115	6.52714	2
	Total	383.686	18.091	6
67	20	348.358	2.11077	2
	25	354.552	7.49322	2
	35	362.015	18.6803	2
	Total	354.975	10.9234	6
82	20	313.293	9.48558	2
	25	345.122	24.835	2
	35	322.988	9.74428	2
	Total	327.134	19.3204	6
Total	20	344.044	26.299	6
	25	361.045	24.9646	6
	35	360.706	34.6022	6
	Total	355.265	28.3823	18
Tests of Between-Subjects Effects
Dependent Variable:	All classes/ton
Source	Type III Sum of Squares	df	Mean Square	F	Sig.
Corrected Model	11556.333a	8	1444.54	6.0805	0.00697881
Intercept	2.27184e+06	1	2.27184e+06	9562.83	6.20241e-15
Substrate	9595.06	2	4797.53	20.1942	0.000470738
Nsupplement	1133.58	2	566.788	2.38578	0.147458
Substrate * Nsupplement	827.698	4	206.925	0.871006	0.517377
Error	2138.13	9	237.57
Total	2.28553e+06	18
Corrected Total	13694.5	17
a. R Squared = .844 (Adjusted R Squared = .705)
Post Hoc Tests
Substrate
Multiple Comparisons
Dependent Variable:	All classes/ton
Tukey HSD
(I) Substrate	(J) Substrate	Mean Difference (I-J)	Std. Error	Sig.	95% Confidence Interval
					Lower Bound	Upper Bound
52	67	28.7108*	8.89887	0.0254272	3.86508	53.5565
	82	56.5518*	8.89887	0.000347457	31.7061	81.3974
67	52	-28.7108*	8.89887	0.0254272	-53.5565	-3.86508
	82	27.8410*	8.89887	0.0295912	2.99528	52.6867
82	52	-56.5518*	8.89887	0.000347457	-81.3974	-31.7061
	67	-27.8410*	8.89887	0.0295912	-52.6867	-2.99528
Based on observed means. The error term is Mean Square(Error) = 237.570.
*. The mean difference is significant at the .05 level.
Homogeneous Subsets
All classes/ton
Tukey HSDa,b
Substrate	N	Subset
		1	2	3
82	6	327.134
67	6		354.975
52	6			383.686
Sig.		1	1	1
Means for groups in homogeneous subsets are displayed. Based on observed means. The error term is Mean Square(Error) = 237.570.
a. Uses Harmonic Mean Sample Size = 6.000.
b. Alpha = .05.
N-supplement
Multiple Comparisons
Dependent Variable:	All classes/ton
Tukey HSD
(I) N-supplement	(J) N-supplement	Mean Difference (I-J)	Std. Error	Sig.	95% Confidence Interval
					Lower Bound	Upper Bound
20	25	-17.0014	8.89887	0.19116	-41.8471	7.84434
	35	-16.6622	8.89887	0.201929	-41.5078	8.18354
25	20	17.0014	8.89887	0.19116	-7.84434	41.8471
	35	0.339205	8.89887	0.999199	-24.5065	25.1849
35	20	16.6622	8.89887	0.201929	-8.18354	41.5078
	25	-0.339205	8.89887	0.999199	-25.1849	24.5065
Based on observed means. The error term is Mean Square(Error) = 237.570.
Homogeneous Subsets
All classes/ton
Tukey HSDa,b
N-supplement	N	Subset
		1
20	6	344.044
35	6	360.706
25	6	361.045
Sig.		0.19116
Means for groups in homogeneous subsets are displayed. Based on observed means. The error term is Mean Square(Error) = 237.570.
a. Uses Harmonic Mean Sample Size = 6.000.
b. Alpha = .05.
Experiment 2: Univariate Analysis of Variance. Fraction class 1 of total yield for different substrate filling weight
Between-Subjects Factors
		N
Substrate	52	6
	67	6
	82	6
N-supplement	20	6
	25	6
	35	6
Descriptive Statistics
Dependent Variable:	Fraction Class I
Substrate (kg/m2)	N-supplement (kg/ton substrate)	Mean	Std. Deviation	N
52	20	0.736308	0.0312477	2
	25	0.765389	0.167661	2
	35	0.809724	0.0341968	2
	Total	0.770474	0.0845263	6
67	20	0.838402	0.0240041	2
	25	0.786907	0.0280192	2
	35	0.897312	0.11073	2
	Total	0.840873	0.071875	6
82	20	0.891374	0.0112992	2
	25	0.935619	0.022602	2
	35	0.881118	0.0660962	2
	Total	0.902704	0.0408966	6
Total	20	0.822028	0.0728424	6
	25	0.829305	0.11294	6
	35	0.862718	0.0727827	6
	Total	0.838017	0.084868	18
Tests of Between-Subjects Effects
Dependent Variable:	Fraction Class I
Source	Type III Sum of Squares	df	Mean Square	F	Sig.
Corrected Model	.074a	8	0.00919478	1.69279	0.224488
Intercept	12.6409	1	12.6409	2327.23	3.5419e-12
Substrate	0.0525277	2	0.0262638	4.83526	0.0374876
Nsupplement	0.00565012	2	0.00282506	0.520103	0.611293
Substrate * Nsupplement	0.0153804	4	0.00384511	0.707897	0.606493
Error	0.0488856	9	0.00543174
Total	12.7633	18
Corrected Total	0.122444	17
a. R Squared = .601 (Adjusted R Squared = .246)
Post Hoc Tests
Substrate
Multiple Comparisons
Dependent Variable:	Fraction Class I
Tukey HSD
(I) Substrate (kg/m2)	(J) Substrate (kg/m2)	Mean Difference (I-J)	Std. Error	Sig.	95% Confidence Interval
					Lower Bound	Upper Bound
52	67	-0.0703998	0.0425509	0.273717	-0.189202	0.0484025
	82	-.1322*	0.0425509	0.0305743	-0.251032	-0.0134276
67	52	0.0703998	0.0425509	0.273717	-0.0484025	0.189202
	82	-0.0618301	0.0425509	0.356496	-0.180632	0.0569722
82	52	.1322*	0.0425509	0.0305743	0.0134276	0.251032
	67	0.0618301	0.0425509	0.356496	-0.0569722	0.180632
Based on observed means. The error term is Mean Square(Error) = .005.
*. The mean difference is significant at the .05 level.
Homogeneous Subsets
Fraction Class I
Tukey HSDa,b
Substrate (kg/m2)	N	Subset
		1	2
52	6	0.770474
67	6	0.840873	0.840873
82	6		0.902704
Sig.		0.273717	0.356496
Means for groups in homogeneous subsets are displayed. Based on observed means. The error term is Mean Square(Error) = .005.
a. Uses Harmonic Mean Sample Size = 6.000.
b. Alpha = .05.
N-supplement
Multiple Comparisons
Dependent Variable:	Fraction Class I
Tukey HSD
(I) N-supplement (KG/TON SUBSTRATE)	(J) N-supplement (kg/ton substtrate)	Mean Difference (I-J)	Std. Error	Sig.	95% Confidence Interval
					Lower Bound	Upper Bound
20	25	-0.00727685	0.0425509	0.984035	-0.126079	0.111525
	35	-0.04069	0.0425509	0.620695	-0.159492	0.0781124
25	20	0.00727685	0.0425509	0.984035	-0.111525	0.126079
	35	-0.0334131	0.0425509	0.720891	-0.152215	0.0853892
35	20	0.04069	0.0425509	0.620695	-0.0781124	0.159492
	25	0.0334131	0.0425509	0.720891	-0.0853892	0.152215
Based on observed means. The error term is Mean Square(Error) = .005.
Homogeneous Subsets
Fraction Class I
Tukey HSDa,b
N-supplement (kg/ton substrate)	N	Subset
		1
20	6	0.822028
25	6	0.829305
35	6	0.862718
Sig.		0.620695
Means for groups in homogeneous subsets are displayed. Based on observed means. The error term is Mean Square(Error) = .005.
a. Uses Harmonic Mean Sample Size = 6.000.
b. Alpha = .05.
Experiment2: Pearson's Correlations Substrate depth and yield/m2
Descriptive Statistics
	Mean	Std. Deviation	N
Substrate	67	12.6025	18
All classes/kg_m2	23.52	3.08702	18
Correlations
		Substrate	All classes/kg_m2
Substrate	Pearson Correlation	1	.935**
	Sig. (2-tailed)		1.25456e-08
	N	18	18
All classes/kg_m2	Pearson Correlation	.935**	1
	Sig. (2-tailed)	1.25456e-08
	N	18	18
**. Correlation is significant at the 0.01 level (2-tailed).
Experiment 2: Pearson's Correlations Substrate depth and yield/ton substrate
Descriptive Statistics
	Mean	Std. Deviation	N
Substrate	67	12.6025	18
All classes/ton	355.265	28.3823	18
Correlations
		Substrate	All classes/ton
Substrate	Pearson Correlation	1	-.837**
	Sig. (2-tailed)		1.48113e-05
	N	18	18
All classes/ton	Pearson Correlation	-.837**	1
	Sig. (2-tailed)	1.48113e-05
	N	18	18
**. Correlation is significant at the 0.01 level (2-tailed).
Experiment 2: Pearson's Correlations Substrate depth and Yfraction Class 1
Descriptive Statistics
	Mean	Std. Deviation	N
Substrate	67	12.6025	18
Fraction Class I	0.838017	0.084868	18
Correlations
		Substrate	Fraction Class I
Substrate	Pearson Correlation	1	.655**
	Sig. (2-tailed)		0.00320542
	N	18	18
Fraction Class I	Pearson Correlation	.655**	1
	Sig. (2-tailed)	0.00320542
	N	18	18
**. Correlation is significant at the 0.01 level (2-tailed).

## Sheet: EXperiment 3
Experiment 3. Univariate Analysis of Variance of total yield/m2 (2 factor analysis)
Between-Subjects Factors
		N
Grid depth	0	12
	1	8
	2	8
Distruption-length	0	4
	5	12
	10	12
Descriptive Statistics
Dependent Variable:	Total_fl1+2kg_m2
Grid depth	Distruption-length	Mean	Std. Deviation	N
0	0	26.23	0.593956	4
	5	25.5775	1.08927	4
	10	23.8825	1.78597	4
	Total	25.23	1.53543	12
1	5	26.4725	1.53139	4
	10	24.9713	1.29948	4
	Total	25.7219	1.54036	8
2	5	25.8825	0.742412	4
	10	26.3362	0.643718	4
	Total	26.1094	0.687482	8
Total	0	26.23	0.593956	4
	5	25.9775	1.12431	12
	10	25.0633	1.59462	12
	Total	25.6218	1.35639	28
Tests of Between-Subjects Effects
Dependent Variable:	Total_fl1+2kg_m2
Source	Type III Sum of Squares	df	Mean Square	F	Sig.
Corrected Model	20.489a	6	3.4149	2.45718	0.0586128
Intercept	16673.1	1	16673.1	11997.1	1.91004e-30
Griddepth	8.09773	2	4.04886	2.91335	0.0764447
Distruptionlength	11.0142	2	5.5071	3.96262	0.0346653
Griddepth * Distruptionlength	5.65113	2	2.82556	2.03313	0.155906
Error	29.185	21	1.38976
Total	18431	28
Corrected Total	49.6744	27
a. R Squared = .412 (Adjusted R Squared = .245)
Post Hoc Tests
Grid depth
Multiple Comparisons
Dependent Variable:	Total_fl1+2kg_m2
Tukey HSD
(I) Grid depth	(J) Grid depth	Mean Difference (I-J)	Std. Error	Sig.	95% Confidence Interval
					Lower Bound	Upper Bound
0	1	-0.491875	0.538084	0.637581	-1.84815	0.864403
	2	-0.879375	0.538084	0.253793	-2.23565	0.476903
1	0	0.491875	0.538084	0.637581	-0.864403	1.84815
	2	-0.3875	0.589441	0.790269	-1.87323	1.09823
2	0	0.879375	0.538084	0.253793	-0.476903	2.23565
	1	0.3875	0.589441	0.790269	-1.09823	1.87323
Based on observed means. The error term is Mean Square(Error) = 1.390.
Homogeneous Subsets
Total_fl1+2kg_m2
Tukey HSDa,b,c
Grid depth	N	Subset
		1
0	12	25.23
1	8	25.7219
2	8	26.1094
Sig.		0.275015
Means for groups in homogeneous subsets are displayed. Based on observed means. The error term is Mean Square(Error) = 1.390.
a. Uses Harmonic Mean Sample Size = 9.000.
b. The group sizes are unequal. The harmonic mean of the group sizes is used. Type I error levels are not guaranteed.
c. Alpha = .05.
Distruption-length
Multiple Comparisons
Dependent Variable:	Total_fl1+2kg_m2
Tukey HSD
(I) Distruption-length	(J) Distruption-length	Mean Difference (I-J)	Std. Error	Sig.	95% Confidence Interval
					Lower Bound	Upper Bound
0	5	0.2525	0.680628	0.927205	-1.46307	1.96807
	10	1.16667	0.680628	0.223466	-0.548904	2.88224
5	0	-0.2525	0.680628	0.927205	-1.96807	1.46307
	10	0.914167	0.481277	0.163591	-0.298925	2.12726
10	0	-1.16667	0.680628	0.223466	-2.88224	0.548904
	5	-0.914167	0.481277	0.163591	-2.12726	0.298925
Based on observed means. The error term is Mean Square(Error) = 1.390.
Homogeneous Subsets
Total_fl1+2kg_m2
Tukey HSDa,b,c
Distruption-length	N	Subset
		1
10	12	25.0633
5	12	25.9775
0	4	26.23
Sig.		0.169884
Means for groups in homogeneous subsets are displayed. Based on observed means. The error term is Mean Square(Error) = 1.390.
a. Uses Harmonic Mean Sample Size = 7.200.
b. The group sizes are unequal. The harmonic mean of the group sizes is used. Type I error levels are not guaranteed.
c. Alpha = .05.

## Sheet: Experiment 4
Experiment 4: Univariate Analysis of Variance Total yield (kg/m2) treatment 1, 8, 9, 10, 11 per substrate underneath casing soil
Between-Subjects Factors
		N
Substrate underneath casing (kg/tray)	6.7	4
	9.6	8
	14.4	4
	17.0	4
Descriptive Statistics
Dependent Variable:	Total_fl1_2_kg_m2
Substrate underneath casing (kg/tray)	Mean	Std. Deviation	N
6.7	15.1925	2.89831	4
9.6	20.1494	1.575	8
14.4	24.3675	1.0809	4
17.0	26.23	0.593956	4
Total	21.2178	4.24046	20
Tests of Between-Subjects Effects
Dependent Variable:	Total_fl1_2_kg_m2
Source	Type III Sum of Squares	df	Mean Square	F	Sig.
Corrected Model	294.520a	3	98.1734	33.3298	4.09963e-07
Intercept	8440.66	1	8440.66	2865.59	1.77856e-19
Substrate underneath casing (kg/tray)	294.52	3	98.1734	33.3298	4.09963e-07
Error	47.1283	16	2.94552
Total	9345.51	20
Corrected Total	341.649	19
a. R Squared = .862 (Adjusted R Squared = .836)
Post Hoc Tests
kg/trayeat casing
Multiple Comparisons
Dependent Variable:	Total_fl1_2_kg_m2
Tukey HSD
(I) Substrate underneath casing (kg/tray)	(J) Substrate underneath casing (kg/tray)	Mean Difference (I-J)	Std. Error	Sig.	95% Confidence Interval
					Lower Bound	Upper Bound
6.7	9.6	-4.9569*	1.05098	0.00120019	-7.96376	-1.94999
	14.4	-9.1750*	1.21357	6.26466e-06	-12.6471	-5.70294
	17.0	-11.0375*	1.21357	5.59141e-07	-14.5096	-7.56544
9.6	6.7	4.9569*	1.05098	0.00120019	1.94999	7.96376
	14.4	-4.2181*	1.05098	0.00498405	-7.22501	-1.21124
	17.0	-6.0806*	1.05098	0.000148351	-9.08751	-3.07374
14.4	6.7	9.1750*	1.21357	6.26466e-06	5.70294	12.6471
	9.6	4.2181*	1.05098	0.00498405	1.21124	7.22501
	17.0	-1.8625	1.21357	0.441144	-5.33456	1.60956
17.0	6.7	11.0375*	1.21357	5.59141e-07	7.56544	14.5096
	9.6	6.0806*	1.05098	0.000148351	3.07374	9.08751
	14.4	1.8625	1.21357	0.441144	-1.60956	5.33456
Based on observed means. The error term is Mean Square(Error) = 2.946.
*. The mean difference is significant at the .05 level.
Homogeneous Subsets
Total_fl1_2_kg_m2
Tukey HSDa,b,c
Substrate underneath casing (kg/tray)	N	Subset
		1	2	3
6.7	4	15.1925
9.6	8		20.1494
14.4	4			24.3675
17.0	4			26.23
Sig.		1	1	0.385197
Means for groups in homogeneous subsets are displayed. Based on observed means. The error term is Mean Square(Error) = 2.946.
a. Uses Harmonic Mean Sample Size = 4.571.
b. The group sizes are unequal. The harmonic mean of the group sizes is used. Type I error levels are not guaranteed.
c. Alpha = .05.
Experiment 4: Pearson's correlation between substrate filling weight and total yield in 2 flushes (kg/m2) Total yield (kg/m2) treatment 1, 8, 9, 10, 11 per substrate underneath casing soil
Descriptive Statistics
	Mean	Std. Deviation	N
Substrate underneath casing (kg/tray)	11.4678	3.80299	20
Total_fl1_2_kg_m2	21.2178	4.24046	20
Correlations
		kg/trayeat casing	Total_fl1_2_kg_m2
Substrate underneath casing soil (kg/tray)	Pearson Correlation	1	.908**
	Sig. (2-tailed)		3.19278e-08
	N	20	20
Total_fl1_2_kg_m2	Pearson Correlation	.908**	1
	Sig. (2-tailed)	3.19278e-08
	N	20	20
**. Correlation is significant at the 0.01 level (2-tailed).
Experiment 4: Univariate Analysis of Variance Total yield (kg/ton) treatment 1, 8, 9, 10, 11 per substrate underneath casing soil
Between-Subjects Factors
		N
kg/trayeat casing	6.7	4
	9.6	8
	14.4	4
	17.0	4
Descriptive Statistics
Dependent Variable:	Total_fl1+2 (kg/ton)
Substrate underneath casing (kg/tray)	Mean	Std. Deviation	N
6.7	451.945	86.2185	4
9.6	419.581	32.7971	8
14.4	338.278	15.0054	4
17.0	308.588	6.98771	4
Total	387.595	68.8621	20
Tests of Between-Subjects Effects
Dependent Variable:	Total_fl1+2 (kg/ton)
Source	Type III Sum of Squares	df	Mean Square	F	Sig.
Corrected Model	59445.403a	3	19815.1	10.3431	0.000500294
Intercept	2.63488e+06	1	2.63488e+06	1375.36	6.03641e-17
Substrate underneath casing (kg/tray)	59445.4	3	19815.1	10.3431	0.000500294
Error	30652.4	16	1915.77
Total	3.09469e+06	20
Corrected Total	90097.8	19
a. R Squared = .660 (Adjusted R Squared = .596)
Post Hoc Tests
kg/trayeat casing
Multiple Comparisons
Dependent Variable:	Total_fl1+2 (kg/ton)
Tukey HSD
(I) Substrate underneath casing (kg/tray)	(J) Substrate underneath casing (kg/tray)	Mean Difference (I-J)	Std. Error	Sig.	95% Confidence Interval
					Lower Bound	Upper Bound
6.7	9.6	32.3639	26.8033	0.631143	-44.3208	109.049
	14.4	113.6667*	30.9498	0.00997173	25.1189	202.215
	17.0	143.3567*	30.9498	0.00142225	54.8089	231.905
9.6	6.7	-32.3639	26.8033	0.631143	-109.049	44.3208
	14.4	81.3029*	26.8033	0.0358131	4.61818	157.988
	17.0	110.9929*	26.8033	0.00384437	34.3082	187.678
14.4	6.7	-113.6667*	30.9498	0.00997173	-202.215	-25.1189
	9.6	-81.3029*	26.8033	0.0358131	-157.988	-4.61818
	17.0	29.69	30.9498	0.773823	-58.8579	118.238
17.0	6.7	-143.3567*	30.9498	0.00142225	-231.905	-54.8089
	9.6	-110.9929*	26.8033	0.00384437	-187.678	-34.3082
	14.4	-29.69	30.9498	0.773823	-118.238	58.8579
Based on observed means. The error term is Mean Square(Error) = 1915.774.
*. The mean difference is significant at the .05 level.
Homogeneous Subsets
Total_fl1+2_ton
Tukey HSDa,b,c
Substrate underneath casing (kg/tray)	N	Subset
		1	2	3
17.0	4	308.588
14.4	4	338.278	338.278
9.6	8		419.581	419.581
6.7	4			451.945
Sig.		0.7373	0.0552975	0.684147
Means for groups in homogeneous subsets are displayed. Based on observed means. The error term is Mean Square(Error) = 1915.774.
a. Uses Harmonic Mean Sample Size = 4.571.
b. The group sizes are unequal. The harmonic mean of the group sizes is used. Type I error levels are not guaranteed.
c. Alpha = .05.
Experiment 4: Univariate Analysis of Variance Quality (class 1 fine_middle of total) per kg substrate underneath casing soil
Between-Subjects Factors
		N
Substrate underneath casing (kg/tray)	6.7	4
	9.6	8
	14.4	4
	17.0	4
Descriptive Statistics
Dependent Variable:	Fraction Class 1 of total
Substrate underneath casing (kg/tray)	Mean	Std. Deviation	N
6.7	0.682737	0.0776951	4
9.6	0.765105	0.0639916	8
14.4	0.933196	0.0582892	4
17.0	0.875058	0.0876646	4
Total	0.80424	0.111899	20
Tests of Between-Subjects Effects
Dependent Variable:	Fraction Class 1 of total
Source	Type III Sum of Squares	df	Mean Square	F	Sig.
Corrected Model	.158a	3	0.0526281	10.5227	0.000457853
Intercept	12.1168	1	12.1168	2422.68	6.76224e-19
Substrate underneath casing (kg/tray)	0.157884	3	0.0526281	10.5227	0.000457853
Error	0.0800222	16	0.00500139
Total	13.174	20
Corrected Total	0.237906	19
a. R Squared = .664 (Adjusted R Squared = .601)
Post Hoc Tests
Substrate underneath casing soil
Multiple Comparisons
Dependent Variable:	Fraction Class 1 of total
Tukey HSD
(I) Substrate underneath casing (kg/tray)	(J) Substrate underneath casing (kg/tray)	Mean Difference (I-J)	Std. Error	Sig.	95% Confidence Interval
					Lower Bound	Upper Bound
6.7	9.6	-0.0823672	0.0433073	0.266062	-0.20627	0.0415358
	14.4	-.2505*	0.0500069	0.00067033	-0.39353	-0.107388
	17.0	-.1923*	0.0500069	0.00701147	-0.335392	-0.0492502
9.6	6.7	0.0823672	0.0433073	0.266062	-0.0415358	0.20627
	14.4	-.1681*	0.0433073	0.00652282	-0.291995	-0.0441888
	17.0	-0.109954	0.0433073	0.0913666	-0.233857	0.0139491
14.4	6.7	.2505*	0.0500069	0.00067033	0.107388	0.39353
	9.6	.1681*	0.0433073	0.00652282	0.0441888	0.291995
	17.0	0.0581379	0.0500069	0.657801	-0.0849329	0.201209
17.0	6.7	.1923*	0.0500069	0.00701147	0.0492502	0.335392
	9.6	0.109954	0.0433073	0.0913666	-0.0139491	0.233857
	14.4	-0.0581379	0.0500069	0.657801	-0.201209	0.0849329
Based on observed means. The error term is Mean Square(Error) = .005.
*. The mean difference is significant at the .05 level.
Homogeneous Subsets
Fraction Class 1 of total
Tukey HSDa,b,c
Substrate underneath casing (kg/tray)	N	Subset
		1	2	3
6.7	4	0.682737
9.6	8	0.765105	0.765105
17.0	4		0.875058	0.875058
14.4	4			0.933196
Sig.		0.326869	0.127854	0.61003
Means for groups in homogeneous subsets are displayed. Based on observed means. The error term is Mean Square(Error) = .005.
a. Uses Harmonic Mean Sample Size = 4.571.
b. The group sizes are unequal. The harmonic mean of the group sizes is used. Type I error levels are not guaranteed.
c. Alpha = .05.
Experiment 4: Univariate Analysis of Variance Relative laccase activity at different distances to cased substrate
Between-Subjects Factors
		N
Distance	20	15
	50	16
	80	16
	110	8
Descriptive Statistics
Dependent Variable:	Relative activities
Distance	Mean	Std. Deviation	N
20	0.19771	0.138596	15
50	0.815235	0.0810636	16
80	0.833795	0.0954934	16
110	0.842336	0.0494389	8
Total	0.65616	0.300033	55
Tests of Between-Subjects Effects
Dependent Variable:	Relative activities
Source	Type III Sum of Squares	df	Mean Square	F	Sig.
Corrected Model	4.340a	3	1.44656	141.497	1.03349e-24
Intercept	22.8352	1	22.8352	2233.64	8.78865e-44
Distance	4.33968	3	1.44656	141.497	1.03349e-24
Error	0.521388	51	0.0102233
Total	28.5411	55
Corrected Total	4.86107	54
a. R Squared = .893 (Adjusted R Squared = .886)
Post Hoc Tests
Distance
Multiple Comparisons
Dependent Variable:	Relative activities
Tukey HSD
(I) Distance	(J) Distance	Mean Difference (I-J)	Std. Error	Sig.	95% Confidence Interval
					Lower Bound	Upper Bound
20	50	-.617525392428439*	0.0363388	5.59219e-13	-0.714034	-0.521017
	80	-.636084949215143*	0.0363388	5.59219e-13	-0.732594	-0.539576
	110	-.644626038781163*	0.0442658	5.59219e-13	-0.762188	-0.527065
50	20	.617525392428440*	0.0363388	5.59219e-13	0.521017	0.714034
	80	-0.0185596	0.0357479	0.95411	-0.113499	0.0763799
	110	-0.0271006	0.043782	0.925547	-0.143377	0.089176
80	20	.636084949215143*	0.0363388	5.59219e-13	0.539576	0.732594
	50	0.0185596	0.0357479	0.95411	-0.0763799	0.113499
	110	-0.00854109	0.043782	0.997335	-0.124818	0.107736
110	20	.644626038781163*	0.0442658	5.59219e-13	0.527065	0.762188
	50	0.0271006	0.043782	0.925547	-0.089176	0.143377
	80	0.00854109	0.043782	0.997335	-0.107736	0.124818
Based on observed means. The error term is Mean Square(Error) = .010.
*. The mean difference is significant at the .05 level.
Homogeneous Subsets
Relative activities
Tukey HSDa,b,c
Distance	N	Subset
		1	2
20	15	0.19771
50	16		0.815235
80	16		0.833795
110	8		0.842336
Sig.		1	0.906594
Means for groups in homogeneous subsets are displayed. Based on observed means. The error term is Mean Square(Error) = .010.
a. Uses Harmonic Mean Sample Size = 12.632.
b. The group sizes are unequal. The harmonic mean of the group sizes is used. Type I error levels are not guaranteed.
c. Alpha = .05.

## Sheet: Ergosterol
Univariate Analysis of Variance Ergosterol
Between-Subjects Factors
		N
Phase	After flush 1	18
	After flush 2	18
	Filling	4
	Pinning	17
	Venting	18
layer	lower	41
	upper/middle	34
Descriptive Statistics
Dependent Variable:	Ergosterol
Phase	layer	Mean	Std. Deviation	N
After flush 1	lower	134.325	13.5808	10
	upper/middle	137.093	12.4232	8
	Total	135.555	12.7748	18
After flush 2	lower	140.832	20.925	10
	upper/middle	146.578	9.13459	8
	Total	143.386	16.577	18
Filling	lower	56.1511	7.01674	2
	upper/middle	56.1511	7.01674	2
	Total	56.1511	5.72914	4
Pinning	lower	84.3579	21.9882	9
	upper/middle	86.8016	21.6846	8
	Total	85.5079	21.1906	17
Venting	lower	74.571	12.5357	10
	upper/middle	66.1244	7.28027	8
	Total	70.817	11.1208	18
Total	lower	106.556	35.4041	41
	upper/middle	106.032	37.7077	34
	Total	106.318	36.2172	75
Tests of Between-Subjects Effects
Dependent Variable:	Ergosterol
Source	Type III Sum of Squares	df	Mean Square	F	Sig.
Corrected Model	80756.688a	9	8972.97	35.7636	7.59355e-22
Intercept	505601	1	505601	2015.18	1.20763e-50
Phase	80560.9	4	20140.2	80.273	1.9945e-24
layer	3.29843	1	3.29843	0.0131466	0.909069
Phase * layer	517.062	4	129.265	0.515214	0.724769
Error	16308.3	65	250.897
Total	944835	75
Corrected Total	97065	74
a. R Squared = .832 (Adjusted R Squared = .809)
Post Hoc Tests
Phase
Multiple Comparisons
Dependent Variable:	Ergosterol
Tukey HSD
(I) Phase	(J) Phase	Mean Difference (I-J)	Std. Error	Sig.	95% Confidence Interval
					Lower Bound	Upper Bound
After flush 1	After flush 2	-7.83057	5.27991	0.577015	-22.6451	6.98391
	Filling	79.404033699777980*	8.75573	4.31732e-12	54.837	103.971
	Pinning	50.047249406588520*	5.35699	1.82199e-12	35.0165	65.078
	Venting	64.738125354846200*	5.27991	5.93636e-13	49.9236	79.5526
After flush 2	After flush 1	7.83057	5.27991	0.577015	-6.98391	22.6451
	Filling	87.234606121513960*	8.75573	6.93889e-13	62.6676	111.802
	Pinning	57.877821828324490*	5.35699	5.96967e-13	42.8471	72.9086
	Venting	72.568697776582170*	5.27991	5.93636e-13	57.7542	87.3832
Filling	After flush 1	-79.404033699777980*	8.75573	4.31732e-12	-103.971	-54.837
	After flush 2	-87.234606121513960*	8.75573	6.93889e-13	-111.802	-62.6676
	Pinning	-29.356784293189463*	8.80243	0.0119037	-54.0549	-4.65872
	Venting	-14.6659	8.75573	0.456324	-39.233	9.90114
Pinning	After flush 1	-50.047249406588520*	5.35699	1.82199e-12	-65.078	-35.0165
	After flush 2	-57.877821828324490*	5.35699	5.96967e-13	-72.9086	-42.8471
	Filling	29.356784293189463*	8.80243	0.0119037	4.65872	54.0549
	Venting	14.6909	5.35699	0.0585061	-0.33989	29.7216
Venting	After flush 1	-64.738125354846200*	5.27991	5.93636e-13	-79.5526	-49.9236
	After flush 2	-72.568697776582170*	5.27991	5.93636e-13	-87.3832	-57.7542
	Filling	14.6659	8.75573	0.456324	-9.90114	39.233
	Pinning	-14.6909	5.35699	0.0585061	-29.7216	0.33989
Based on observed means. The error term is Mean Square(Error) = 250.897.
*. The mean difference is significant at the .05 level.
Homogeneous Subsets
Ergosterol
Tukey HSDa,b,c
Phase	N	Subset
		1	2	3
Filling	4	56.1511
Venting	18	70.817	70.817
Pinning	17		85.5079
After flush 1	18			135.555
After flush 2	18			143.386
Sig.		0.222931	0.221444	0.7882
Means for groups in homogeneous subsets are displayed. Based on observed means. The error term is Mean Square(Error) = 250.897.
a. Uses Harmonic Mean Sample Size = 10.515.
b. The group sizes are unequal. The harmonic mean of the group sizes is used. Type I error levels are not guaranteed.
c. Alpha = .05.

## Sheet: Laccase
Univariate Analysis of Variance Laccase
Between-Subjects Factors
		N
Distance (cm from casing)	20	15
	50	16
	80	16
	110	8
Descriptive Statistics
Dependent Variable:	Relative activities
Distance (cm from casing)	Mean	Std. Deviation	N
20	0.19771	0.138596	15
50	0.815235	0.0810636	16
80	0.833795	0.0954934	16
110	0.842336	0.0494389	8
Total	0.65616	0.300033	55
Tests of Between-Subjects Effects
Dependent Variable:	Relative activities
Source	Type III Sum of Squares	df	Mean Square	F	Sig.
Corrected Model	4.340a	3	1.44656	141.497	1.03349e-24
Intercept	22.8352	1	22.8352	2233.64	8.78865e-44
Distance	4.33968	3	1.44656	141.497	1.03349e-24
Error	0.521388	51	0.0102233
Total	28.5411	55
Corrected Total	4.86107	54
a. R Squared = .893 (Adjusted R Squared = .886)
Post Hoc Tests
Distance
Multiple Comparisons
Dependent Variable:	Relative activities
Tukey HSD
(I) Distance	(J) Distance	Mean Difference (I-J)	Std. Error	Sig.	95% Confidence Interval
					Lower Bound	Upper Bound
20	50	-.617525392428439*	0.0363388	5.59219e-13	-0.714034	-0.521017
	80	-.636084949215143*	0.0363388	5.59219e-13	-0.732594	-0.539576
	110	-.644626038781163*	0.0442658	5.59219e-13	-0.762188	-0.527065
50	20	.617525392428440*	0.0363388	5.59219e-13	0.521017	0.714034
	80	-0.0185596	0.0357479	0.95411	-0.113499	0.0763799
	110	-0.0271006	0.043782	0.925547	-0.143377	0.089176
80	20	.636084949215143*	0.0363388	5.59219e-13	0.539576	0.732594
	50	0.0185596	0.0357479	0.95411	-0.0763799	0.113499
	110	-0.00854109	0.043782	0.997335	-0.124818	0.107736
110	20	.644626038781163*	0.0442658	5.59219e-13	0.527065	0.762188
	50	0.0271006	0.043782	0.925547	-0.089176	0.143377
	80	0.00854109	0.043782	0.997335	-0.107736	0.124818
Based on observed means. The error term is Mean Square(Error) = .010.
*. The mean difference is significant at the .05 level.
Between-Subjects Factors
		N
Treatment	8	12
	9	15
	10	12
	11	16
Distance	20	15
	50	16
	80	16
	110	8
Descriptive Statistics
Dependent Variable:	Relative activities
Treatment	Distance	Mean	Std. Deviation	N
8	20	0.0921976	0.0260658	4
	50	0.789335	0.0552822	4
	80	0.872576	0.0888156	4
	Total	0.584703	0.369779	12
9	20	0.220068	0.200449	3
	50	0.853878	0.139932	4
	80	0.885319	0.0558431	4
	110	0.870637	0.0427647	4
	Total	0.739969	0.28903	15
10	20	0.268698	0.169336	4
	50	0.773961	0.0284011	4
	80	0.766759	0.0670215	4
	Total	0.603139	0.265112	12
11	20	0.215466	0.104965	4
	50	0.843767	0.0563066	4
	80	0.810526	0.133558	4
	110	0.814035	0.041695	4
	Total	0.670949	0.28407	16
Total	20	0.19771	0.138596	15
	50	0.815235	0.0810636	16
	80	0.833795	0.0954934	16
	110	0.842336	0.0494389	8
	Total	0.65616	0.300033	55
Tests of Between-Subjects Effects
Dependent Variable:	Relative activities
Source	Type III Sum of Squares	df	Mean Square	F	Sig.
Corrected Model	4.469a	13	0.343773	35.9532	3.13118e-18
Intercept	22.6122	1	22.6122	2364.88	6.95658e-38
Treatment	0.0341755	3	0.0113918	1.19141	0.324935
Distance	4.15192	3	1.38397	144.742	7.64071e-22
Treatment * Distance	0.0931926	7	0.0133132	1.39236	0.23462
Error	0.392028	41	0.00956166
Total	28.5411	55
Corrected Total	4.86107	54
a. R Squared = .919 (Adjusted R Squared = .894)
Post Hoc Tests
Treatment
Multiple Comparisons
Dependent Variable:	Relative activities
Tukey HSD
(I) Treatment	(J) Treatment	Mean Difference (I-J)	Std. Error	Sig.	95% Confidence Interval
					Lower Bound	Upper Bound
8	9	-.155266235764851*	0.0378715	0.0010568	-0.256672	-0.0538608
	10	-0.0184364	0.0399201	0.966907	-0.125327	0.0884543
	11	-0.0862458	0.0373418	0.11243	-0.186233	0.0137413
9	8	.155266235764851*	0.0378715	0.0010568	0.0538608	0.256672
	10	.136829793782702*	0.0378715	0.00437981	0.0354244	0.238235
	11	0.0690205	0.0351433	0.218249	-0.0250798	0.163121
10	8	0.0184364	0.0399201	0.966907	-0.0884543	0.125327
	9	-.136829793782702*	0.0378715	0.00437981	-0.238235	-0.0354244
	11	-0.0678093	0.0373418	0.280675	-0.167796	0.0321778
11	8	0.0862458	0.0373418	0.11243	-0.0137413	0.186233
	9	-0.0690205	0.0351433	0.218249	-0.163121	0.0250798
	10	0.0678093	0.0373418	0.280675	-0.0321778	0.167796
Based on observed means. The error term is Mean Square(Error) = .010.
*. The mean difference is significant at the .05 level.
Homogeneous Subsets
Relative activities
Tukey HSDa,b,c
Treatment	N	Subset
		1	2
8	12	0.584703
10	12	0.603139
11	16	0.670949	0.670949
9	15		0.739969
Sig.		0.116269	0.271908
Means for groups in homogeneous subsets are displayed. Based on observed means. The error term is Mean Square(Error) = .010.
a. Uses Harmonic Mean Sample Size = 13.521.
b. The group sizes are unequal. The harmonic mean of the group sizes is used. Type I error levels are not guaranteed.
c. Alpha = .05.
Distance
Multiple Comparisons
Dependent Variable:	Relative activities
Tukey HSD
(I) Distance	(J) Distance	Mean Difference (I-J)	Std. Error	Sig.	95% Confidence Interval
					Lower Bound	Upper Bound
20	50	-.617525392428439*	0.0351433	6.61582e-13	-0.711626	-0.523425
	80	-.636084949215143*	0.0351433	6.61582e-13	-0.730185	-0.541985
	110	-.644626038781163*	0.0428095	6.61582e-13	-0.759254	-0.529999
50	20	.617525392428440*	0.0351433	6.61582e-13	0.523425	0.711626
	80	-0.0185596	0.0345718	0.949526	-0.11113	0.0740105
	110	-0.0271006	0.0423416	0.918392	-0.140475	0.0862741
80	20	.636084949215143*	0.0351433	6.61582e-13	0.541985	0.730185
	50	0.0185596	0.0345718	0.949526	-0.0740105	0.11113
	110	-0.00854109	0.0423416	0.997047	-0.121916	0.104834
110	20	.644626038781163*	0.0428095	6.61582e-13	0.529999	0.759254
	50	0.0271006	0.0423416	0.918392	-0.0862741	0.140475
	80	0.00854109	0.0423416	0.997047	-0.104834	0.121916
Based on observed means. The error term is Mean Square(Error) = .010.
*. The mean difference is significant at the .05 level.
Homogeneous Subsets
Relative activities
Tukey HSDa,b,c
Distance	N	Subset
		1	2
20	15	0.19771
50	16		0.815235
80	16		0.833795
110	8		0.842336
Sig.		1	0.897832
Means for groups in homogeneous subsets are displayed. Based on observed means. The error term is Mean Square(Error) = .010.
a. Uses Harmonic Mean Sample Size = 12.632.
b. The group sizes are unequal. The harmonic mean of the group sizes is used. Type I error levels are not guaranteed.
c. Alpha = .05.
